# Supplementary material for: Differentiation of Mountain- and Garden-Cultivated Ginseng with Different Growth Years Using HS-SPME-GC-MS Coupled with Chemometrics
Source: Molecules. 2023 Feb 21;28(5):2016. doi: 10.3390/molecules28052016 (PMC10004156; doi:10.3390/molecules28052016)
Supplement: Supplementary file 1 [file molecules-28-02016-s001.zip]

Archive with 1 entries (1 files):
- molecules-2159400-supplementary.pdf
